# Supplementary material for: A Novel Supplement Consisting of Rice, Silkworm Pupae and a Mixture of Ginger and Holy Basil Improves Post-Stroke Cognitive Impairment
Source: Nutrients. 2024 Nov 29;16(23):4144. doi: 10.3390/nu16234144 (PMC11644478; doi:10.3390/nu16234144)
Supplement: Supplementary file 1 [file nutrients-16-04144-s001.zip]

Archive with 1 entries (1 files):
- nutrients-3320605-supplementary.pdf
